# Supplementary material for: Metabolomics-Based Profiling via a Chemometric Approach to Investigate the Antidiabetic Property of Different Parts and Origins of Pistacia lentiscus L
Source: Metabolites. 2023 Feb 14;13(2):275. doi: 10.3390/metabo13020275 (PMC9960292; doi:10.3390/metabo13020275)
Supplement: Supplementary file 1 [file metabolites-13-00275-s001.zip]

Archive with 2 entries (2 files):
- metabolites-2137098-supplementary.pdf
- metabolites-2137098-supplementary.xlsx
