# Supplementary material for: Metabolomics-Based Profiling via a Chemometric Approach to Investigate the Antidiabetic Property of Different Parts and Origins of Pistacia lentiscus L
Source: Metabolites. 2023 Feb 14;13(2):275. doi: 10.3390/metabo13020275 (PMC9960292; doi:10.3390/metabo13020275)
Supplement: Supplementary file 1 [file metabolites-13-00275-s001.zip › metabolites-2137098-supplementary.xlsx]

## Sheet: Table S3
Table S3: Metabolomic data (OPLS, matrix-negative ionisation)
Var name	Predictive component	Orthogonal component	Peak number
var34891	-5.28212	0.46264
var37652	-5.28005	-1.218
var33547	-5.2558	-1.35053
var7188	-5.25415	0.372152
var64689	-5.23993	0.0253762
var43856	-5.22527	-0.134761
var65956	-5.21168	-0.295281
var16392	-5.19596	-1.65278
var34150	-5.19363	1.04843
var73786	-5.17446	0.440497
var14053	-5.13785	-1.43293
var7776	-5.12896	-0.154896
var24451	-5.04626	-0.826928
var18730	-5.02572	-1.03724
var15415	-5.01694	-1.46882
var28145	-5.00356	-0.874583
var16163	-4.99341	-0.4912
var23026	-4.92377	-1.52181
var9244	-4.91449	-0.973252
var9703	-4.86113	1.52647
var754	-4.86039	0.484261
var14303	-4.78449	-1.49408
var19598	-4.71852	-1.1908
var37424	-4.68615	-0.880516
var21846	-4.68224	1.20247
var33944	-4.68138	-3.52952
var34212	-4.66957	-3.1033
var12506	-4.64742	0.850457
var6707	-4.59771	-1.89223
var33046	-4.59525	-1.8968
var67533	-4.50414	-1.60276
var3644	-4.44897	1.36083
var2105	-4.39401	2.15364
var41927	-4.31329	-1.88265
var39224	-4.22908	1.5591
var40314	-4.15136	-2.26035
var32734	-4.14575	-3.59653
var38262	-4.10029	-2.43845
var27936	-4.05653	-3.17269
var43327	-4.01716	-1.72839
var33141	-4.01379	-4.2067
var21854	-4.00381	2.08977
var38457	-3.9893	-2.3946
var41785	-3.96756	-1.99767
var40555	-3.95818	-2.13056
var41327	-3.94637	-3.33911
var51762	-3.94083	-3.48452
var40250	-3.90327	-2.17253
var43214	-3.88205	-1.75324
var38346	-3.82866	-2.2783
var33236	-3.81767	-2.7729
var40167	-3.35538	-2.01464
var3503	-3.35098	1.40696
var24448	-3.2531	-3.16832
var73940	-3.18062	-2.0698
var28881	-3.1752	-0.795121
var65050	-3.16611	-3.68043
var11294	-3.12443	1.65783
var43090	-3.10989	-1.78404
var13148	-2.88893	1.32709
var35769	-2.88298	-1.96784
var33529	-2.39994	-4.49668
var6555	-2.30984	4.65741
var36397	-2.20385	-2.07969
var34380	-1.81067	-0.919319
var34620	-1.63812	-1.28854
var37559	-1.63265	-5.0254
var35488	-1.38576	-2.34678
var21755	-1.33956	0.649254
var27037	-1.33094	-3.4546
var23663	-1.04447	-0.786218
var27886	-0.816967	-4.08848
var23725	-0.6356	-4.16208
var43220	-0.609615	-1.87813
var23450	-0.5858	-4.36533
var39278	-0.567042	-3.31222
var24035	-0.353175	0.607064
var23532	-0.26593	-3.96831
var34009	-0.204281	0.0945511
var20844	-0.162738	-2.54257
var41107	-0.141759	-2.77326
var64443	-0.0876477	-0.461393
var64145	0.00228967	-0.482336
var35709	0.10114	-2.01
var33674	0.106327	-1.26747
var3639	0.121464	5.63468
var32680	0.122968	-1.25376
var37593	0.129877	-2.97599
var7243	0.368807	-2.1701
var44036	0.408896	-2.26401
var31881	0.418765	-2.75232
var42654	0.451434	-2.33945
var2321	0.45865	-1.27527
var40235	0.668796	-1.91394
var15001	0.691395	-1.92332
var25203	0.709515	-0.272738
var31012	0.717368	-3.05966
var23324	0.720438	-3.72092
var30488	0.749318	-3.64076
var34834	0.788931	-4.10136
var39446	0.790732	-3.9244
var65445	0.808776	-4.14174
var28412	0.958998	-2.51388
var62930	0.992474	1.93365
var27417	1.03529	-3.12726
var14905	1.13398	-1.81971
var22106	1.13531	-2.97226
var20423	1.21306	5.46985
var36886	1.60296	2.86878
var28245	1.71748	0.33512
var21904	1.73562	-3.23978
var26939	1.88514	0.921724
var67843	2.09379	4.6482
var37512	2.1678	0.244141
var61972	2.27824	4.41491
var25185	2.33974	5.09918
var6094	2.36509	-2.77643
var60166	2.40618	2.57856
var8354	2.43993	-2.23405
var4129	2.46492	2.13132
var23326	2.54317	5.18701
var18373	2.56387	-2.79633
var34794	2.67317	0.208642
var25297	2.68304	1.15528
var20021	2.7562	5.65342
var19052	2.81092	5.22366
var16568	2.91665	4.59776
var38602	2.99807	1.33895
var68824	3.09841	4.5266
var23823	3.10676	-2.92591
var17341	3.19837	4.48123
var37274	3.21221	4.67871
var66917	3.28358	3.95156
var25094	3.29412	4.91967
var65599	3.3446	2.49798
var30188	3.35261	-0.515623
var16930	3.42998	4.02276
var65540	3.45765	4.14837
var25688	3.52592	2.2388
var17981	3.6193	4.61319
var14443	3.68861	4.57838
var25264	3.72039	-1.61352
var42736	3.75393	4.41402
var69119	3.76002	4.76672
var21779	3.85417	4.57934
var75857	3.956	4.08855
var16171	4.08067	4.33796
var33365	4.10167	4.28388
var40844	4.29611	3.87795
var22433	4.29989	-1.70729
var16325	4.40451	-0.88688
var15720	4.40764	4.14398
var67047	4.41181	4.04522
var18785	4.42279	4.06431
var15378	4.4779	-0.951903
var15909	4.50695	-0.357063
var39498	4.56226	3.51336
var20572	4.57403	3.65807
var43259	4.58098	2.98464
var36186	4.59198	2.93813
var21111	4.60365	3.83841
var22169	4.65857	3.0575
var77647	4.68191	-0.0627611
var37020	4.68193	3.61697
var39204	4.69154	2.49069
var79833	4.6925	0.0157352
var40971	4.75171	2.14882
var39376	4.76992	3.07346
var20406	4.8276	3.7955
var41814	4.82986	3.28548
var69401	4.83606	3.34058
var67241	4.85833	1.28094
var66520	4.88645	0.560101
var14894	4.89028	-0.197468
var15707	4.91151	-2.48379
var69730	4.93137	0.840455
var15825	4.9684	1.70999
var21096	4.98136	0.594358
var16847	4.99241	3.00793
var16147	5.01154	-0.121919
var9297	5.04473	0.404143
var13713	5.05808	2.82754
var18458	5.06148	3.17084
var16432	5.0667	2.92664
var17354	5.07345	2.02206
var19202	5.08005	-1.101	6
var15595	5.29503	1.96699
var14677	5.32955	0.313278
var15127	5.43122	0.527731
var14570	5.44551	-0.128784
var15740	5.45178	-0.619435
var16212	5.46281	1.30885	2
var19095	5.46699	-1.71959	5
var16143	5.49789	-1.50323
var17271	5.51767	0.96631	4
var15457	5.56009	1.67615
var14418	5.65389	0.967127	1
var16524	5.68597	-0.415456	3

## Sheet: Table S4
Table S4. Metabolomic data (OPLS, matrix-positive ionisation)
Var name	Predictive component	Orthogonal component	Peak number
var33999	-5.25689	-1.30433
var20860	-5.22169	-0.00752686
var68567	-5.21576	-0.232974
var40463	-5.2083	-0.193136
var11841	-5.2006	-1.35837
var15344	-5.17185	-0.489833
var11954	-5.17083	0.530806
var24074	-5.16903	-0.330046
var30263	-5.1203	-1.47822
var30767	-5.0884	0.880344
var13270	-5.03187	0.906762
var13733	-4.99329	0.71683
var18475	-4.97503	-1.2602
var22721	-4.87876	-1.60059
var6509	-4.79956	-1.12513
var33833	-4.73248	-1.82158
var9733	-4.7321	0.927162
var30583	-4.68239	-3.58348
var21556	-4.66641	1.11554
var934	-4.64759	1.66906
var30832	-4.63455	-3.19143
var22518	-4.57232	0.839417
var12547	-4.51361	-1.89748
var36797	-4.35986	-1.88593
var34835	-4.32569	-2.43979
var33031	-4.32382	-3.11622
var39492	-4.30441	-1.31356
var12178	-4.29985	-1.46088
var37850	-4.2972	-1.68467
var34706	-4.27716	-2.53079
var38093	-4.2584	-1.79716
var5008	-4.23103	-2.89464
var36417	-4.20408	-2.26356
var35631	-4.152	1.45559
var38175	-4.06282	-1.80905
var36884	-4.05884	-2.14292
var26575	-4.01889	-3.38829
var35032	-4.01562	-2.23158
var29986	-3.86738	-2.81095
var34562	-3.84821	-2.48106
var51294	-3.81874	-3.35672
var34240	-3.74714	-2.30991
var2925	-3.7242	0.878455
var36573	-3.71197	-1.67926
var39013	-3.58161	0.742863
var3642	-3.52302	2.99953
var70305	-3.42739	-1.88392
var9491	-3.42051	-0.928711
var86579	-3.36825	-1.66808
var19092	-3.24294	-0.860592
var79672	-3.23029	-1.70595
var103450	-3.09828	-1.05481
var37800	-2.82023	-3.57508
var1187	-2.77872	-4.94889
var32251	-2.76956	-1.85858
var38248	-2.66144	-0.0749691
var26549	-2.57795	-4.50929
var32957	-2.36364	-2.45265
var14652	-2.34396	2.55476
var30235	-2.30248	-4.6135
var1249	-1.74689	-1.67769
var31200	-1.66273	-1.43532
var18034	-1.52577	-4.21963
var23406	-1.42525	-4.35575
var25725	-1.39121	-3.48331
var31947	-1.33025	-2.44257
var32906	-1.29959	-1.67827
var33975	-1.16846	-3.29832
var23282	-0.989036	-4.64856
var1273	-0.970534	3.8934
var23342	-0.921728	-4.30284
var39903	-0.604488	-2.00708
var24450	-0.490432	-1.85245
var30506	-0.418942	0.581458
var23092	-0.377631	-4.30851
var33282	-0.367427	2.293
var23155	-0.254096	-4.50868
var30637	-0.180987	0.0159764
var6193	-0.16786	-1.21223
var11086	-0.0105098	-1.70596
var65564	0.0483436	-0.638356
var30333	0.1451	-1.46525
var29552	0.157367	-1.37867
var32335	0.159324	-1.98153
var33611	0.202005	-2.43844
var31779	0.272866	-1.83489
var40744	0.403753	-2.33623
var28905	0.429351	-2.78835
var2132	0.456194	4.23463
var26945	0.502634	-1.69474
var22948	0.583621	-3.76313
var27810	0.662471	-3.40324
var36889	0.669249	-1.98472
var11634	0.691463	-3.02743
var27004	0.71337	1.6866
var28175	0.747032	-3.26056
var67636	0.80168	-4.14634
var31373	0.807677	-4.15932
var35936	0.821146	-4.06491
var24768	0.831006	-0.473388
var12972	0.890758	-1.8033
var26078	1.0681	-3.1768
var96117	1.29257	1.61027
var39873	1.64359	-2.91733
var26852	1.70975	0.300436
var98586	1.71439	1.3381
var24282	1.77047	-1.26073
var21612	1.7806	-3.42989
var25636	1.82163	1.11814
var17571	2.03439	-3.30897
var23787	2.14369	3.53604
var62623	2.26239	4.30827
var58074	2.39799	2.44576
var22999	2.49276	5.05555
var18803	2.57153	5.07793
var24865	2.5939	1.05185
var105625	2.95175	4.85999
var35082	2.95804	1.8397
var27608	3.0396	-0.572198
var38364	3.19067	-1.22819
var24602	3.19144	5.00076
var19799	3.21546	5.24202
var25190	3.35538	2.5777
var17090	3.36734	4.61129
var21489	3.42201	4.74371
var67887	3.43544	2.52714
var67734	3.44647	4.01219
var12358	3.51709	4.52843
var17021	3.53703	-1.96327
var76155	3.60015	4.78776
var22141	3.72706	-2.10469
var30116	4.03817	4.34986
var15061	4.21956	3.76255
var28394	4.30754	3.71735
var18521	4.41227	3.80546
var35833	4.42183	3.80562
var35566	4.47031	1.59858
var19093	4.48605	3.04658
var70621	4.48793	3.98837
var14664	4.49796	4.17671
var20571	4.5484	3.72331
var15206	4.6149	-0.687355
var19677	4.63899	3.2557
var18659	4.67018	3.68701
var20152	4.74883	3.71646
var70931	4.79062	1.25273
var38399	4.86128	3.45958
var78818	4.87316	0.970847
var25817	4.9091	3.08039
var11605	4.9877	3.03198
var15321	5.06484	2.9492
var12608	5.34747	0.289955
var16415	5.47808	-0.995213
var18912	5.52264	-1.87443	5
var14895	5.52585	-0.649805
var13212	5.61697	1.26566	4
var12499	5.63816	1.72389
var19757	5.66158	-0.56248
var15407	5.67909	-1.12002	3
var12302	5.70131	1.10795	1

## Sheet: Table S5
Table S5 UHPLC-ESI-HRMS data results and OPLS coordinates
N°metabolite	Suggested compound	Tr(min)	Adducts	M/Z	Fragments (MSe)	Fragments formula	m/z (Expected)	Error (mDa)	Error (ppm)	Intensity	Intensity (%)	Ion formula	Elemental Composition	Predective/Orthogonal component coordinates
							M/Z Theoric
1	(Epi)gallocatechin (EGC)-(epi)gallocatechin	0.453	[M-H]-	609.124			609.125	-0.77	-1.26			C30H25O14	C30H26O14	5.70131	1.10795
					423.072	C22H15O9	423.072	-0.2	-0.41	4079	100
					305.067	C15H13O7	305.067	-0.03	-0.09	1203	29.49
					283.024	C15H7O6	283.025	-0.8	-2.96	1018	24.96
					261.04	C13H9O6	261.04	-0.7	-2.86	641	15.71
					219.066	C12H11O4	219.066	-0.3	-1.42	590	14.46
					177.019	C9H5O4	177.019	-0.7	-3.74	1099	26.94
					125.024	C6H5O3	125.024	-0.5	-4.12	738	18.09
					441.083	C22H17O10	441.083	-0.1	-0.34	315	2.99
2	3,5-O- Digalloyl quinic acid	0.552	[M-H]-	495.077		C21H19O14	495.078	-1	-2.03			C21H19O14	C21H20O14	5.46281	1.30885
					343.066	C14H15O10	343.067	-1	-2.84	9037	100
					325.055	C14H13O9	325.057	-1.5	-4.59	1423	15.74
					191.055	C7H11O6	191.056	-1	-5.1	7904	87.47
					169.014	C7H5O5	169.014	-0.6	-3.59	3408	37.71
3	(Epi)gallocatechin-3′-Ogalloyl-(epi)gallocatechin	0.564	[M-H]-	761.134			761.136	-2.02771	-2.66054			C37H29O18	C37H30O18	5.68597	-0.415456
					609.123	C30H25O14	609.125	-2.11	-3.46	539	12.42
					591.113	C30H23O13	591.114	-0.954404	-1.61184	260	5.98
					465.082	C24H17O10	465.083	-0.650345	-1.39532	554	12.76
					453.083	C23H17O10	453.087	-0.070345	-0.154915	364	8.38
					423.082	C22H15O9	423.072	-0.795659	-1.87621	4341	100
					305.066	C15H13O7	305.067	-0.796351	-2.60183	2029	46.73
4	Epigallocatechin(4a->8)epigallocatechin (Isomer of compound 1)	0.613	[M-H]-	609.123		C30H25O14	609.125	-0.92	-1.51			C30H25O14	C30H26O14	5.51767	0.96631
					423.072	C22H15O9	423.072	-0.5	-1.28	2559	100
5	(Epi)gallocatechin-3′-Ogalloyl-(epi)gallocatechin (isomer of compound 3)	0.726	[M-H]-	761.134		C37H29O18	761.136	-1.74	-2.28			C37H29O18	C37H30O18	5.46699	-1.71959
					423.072	C22H15O9	423.072	-0.61	-1.43	1085	100
6	Dihydroxy benzoic acid pentoside	0.735	[M-H]-	285.061		C12H13O8	285.062	-0.79	-2.76			C12H13O8	C12H14O8	5.08005	-1.101
					108.021	C6H4O2	108.022	-0.74	-6.77	344	100
